# Supplementary material for: Non-viral DNA delivery and TALEN editing correct the sickle cell mutation in hematopoietic stem cells
Source: Nat Commun. 2024 Jun 11;15:4965. doi: 10.1038/s41467-024-49353-3 (PMC11166989; doi:10.1038/s41467-024-49353-3)
Supplement: Supplementary file 4 — Source Data [file 41467_2024_49353_MOESM4_ESM.xlsx]

## Sheet: Figure 1B
Figure 1b		Frequency (%)
		HDR									Indels
ssODN	NO HDR-Enh01 -Via-Enh01							22.8	20.99	23.89							42.4	40.4	33.3		Average HDR	SD	Average Indels	SD
	HDR-Enh01 -Via-Enh01	42.9	42.09	48.99	48.1	42.15	44.65	36.76	34.08	33.83	14.7	17.7	20.5	20.2	21.4	20.3	20.4	20.3	16.6		41.5056	5.25638	19.1222	2.12382
		HDR									NHEJ
AAV	NO HDR-Enh01 -Via-Enh01							38.52	30.35	30.91						32.3	34.8	30			Average HDR	SD	Average Indels	SD
	HDR-Enh01 -Via-Enh01	44.9			53.32	50.89	46.51	50.58	41.21	37.95	14.6		16.8	17	15.7	13.4	17.7	16.6			46.48	5.15578	15.9714	1.39869

## Sheet: Figure 1C
Figure 1c
	Ratio of HDR/Indel frequencies																			ssODN			AAV
	ssODN									AAV										Average	SD	Median	Average	SD	Median
NO HDR-Enh01 -Via-Enh01							0.537609	0.519812	0.717633							1.19405	0.871876	1.0293		0.591685	0.0893548	0.537609	1.03174	0.131538	1.0293
HDR-Enh01 -Via-Enh01	2.92234	2.3726	2.39209	2.37766	1.97147	2.19842	1.8002	1.67634	2.0355	3.07324			3.17004	2.99353	2.97188	3.77463	2.323	2.28202		2.19407	0.354819	2.19842	2.94119	0.475811	2.99353
	Donor 1	Donor 2	Donor 3	Donor 4	Donor 5	Donor 6	Donor 7	Donor 8	Donor 9	Donor 1	Donor 2	Donor 3	Donor 4	Donor 5	Donor 6	Donor 7	Donor 8	Donor 9

## Sheet: Figure 1D
Figure 1d
	Frequency of cells (%)
	Untreated									ssODN			ssODN + HDR-Enh01+ Via-Enh01 (optimized)									AAV			AAV + HDR-Enh01 + Via-Enh01 (optimized)
Viability	97.7	97.5	96.9	98.5	97.5	97.3	97.1	96.9	97.6	91.5	91.3	91.5	98.3	98.3	98.3	98.1	96.9	98.6	95.7	97.3	98.1	93.4	96.9	95.3	97.4	95.8	95.1	95.9	94.1	98.1	97.5
CD34+	99.67	98.79		93.8	97.8	96.7	99.9	99.55	99.92	99.91	99.3	99.9	99.65	98.42		94.3	98.5	97.4	99.9	99.37	99.9	99.9	99.5	99.9	99.72	94	98.2	97	99.9	99.5	99.9

## Sheet: Figure 1E
Figure 1e											Frequency of corrected alleles (%)
	Frequency of corrected alleles (%)										Culture D4		BFU-E colonies
	Culture D4				BFU-E colonies						Average	SD	Average	SD
ssODN	42.9	48.1	42.15	44.65	58.62	39.6	53.26	53.77		ssODN	44.45	2.29429	51.3125	7.07839
AAV	44.9	53.32	50.89	46.51	72.29	74.7	66.15	61.91		AAV	48.905	3.36186	68.7625	5.03684

## Sheet: Figure 1F
Figure 1f																	Frequency of CFU (%)
	Frequency of CFU (%)																Mock		ssODN		AAV			Fold decrease of CFU plating efficiency compared to mock
	Mock					ssODN					AAV						Average	SD	Average	SD	Average	SD		ssODN	AAV
CFU plating efficiency	59.3	82.75	65.3	74.3	61	42.5	51.33	44.8	46.5	59.3	32.3	42.67	29.4	24	35.5		68.53	8.80713	48.886	5.95976	32.774	6.22822		1.40183	2.09099

## Sheet: Figure 1G
Figure 1g
	Frequency of CFU population (%)
	BFU-E					CFU-GEMM					CFU-GM
Untreated	35.9	23.3	35.6	38.7	36.9	6.3	4.22	3.8	3.8	2.1	57.8	73.7	61.3	58.2	61.1
ssODN	37.3	27.3	36.1	40.9	39	5.5	4.2	2.2	2.5	4.2	57.3	68.5	61.7	56.6	59.2
AAV	34.7	25.8	39.8	42.1	38	8.4	2.7	3.4	0.8	2.8	57	71.5	56.8	57.1	56.7
Statistics
Tukey's multiple comparisons test	Mean Diff,	95,00% CI of diff,	Adjusted P Value
Untreated:BFU-E vs. ssODN :BFU-E	-2.04	-12,49 to 8,410	0.9992
Untreated:BFU-E vs. AAV :BFU-E	-2	-12,45 to 8,450	0.9993
Untreated:CFU-GEMM vs. ssODN :CFU-GEMM	0.324	-10,13 to 10,77	>0,9999
Untreated:CFU-GEMM vs. AAV :CFU-GEMM	0.424	-10,03 to 10,87	>0,9999
Untreated:CFU-GM vs. ssODN :CFU-GM	1.76	-8,690 to 12,21	0.9997
Untreated:CFU-GM vs. AAV :CFU-GM	2.6	-7,850 to 13,05	0.9955

## Sheet: Figure 2B
Figure 2b
	Frequency of hCD45 chimerism (%)
	Untreated	Mock 1EP	Mock 2EP	ssODN	AAV
	0.19	37	19.9	54.2	0.3
	0.2	41	23.3	22.7	0.5
	39.3	71.9	71.5	43	2.2
	65	77.4	77.3	72.9	0.9
	0.9	1.1	0.2	71.2	0.6
	72.9	13.8	22.6	65.3	0.6
				60	8.3
				52.2
				71.5	42
				84.3	32.7
				88.3	33.1
				84.5	60.8
				27.4	1.1
				31.5	5.3
				25.7	0.9
				56.3	5.1
				51	1.4
				63	17.6
Median	20.1	39	22.95	58.15	2.2

## Sheet: Figure 2D
Figure 2d
		Output						Input
		ssODN	AAV	ssODN	AAV	ssODN	AAV	ssODN	AAV	ssODN	AAV	ssODN	AAV
		HDR Frequency (%)		NHEJ Frequency (%)		Ratio HDR/NHEJ		HDR Frequency (%)		NHEJ Frequency (%)		Ratio HDR/NHEJ
Donor ID	A	41.3	9.07	10.29	6.08	4.01361	1.49178	48.1	53.32	20.23	16.82	2.37766	3.17004
		18.64	5.31	28.85	0.89	0.646101	5.96629	-	-	-	-	-	-
		18.39	1.01	38.41	0.39	0.478782	2.58974	-	-	-	-	-	-
		28.59	45.75	24.56	2.57	1.16409	17.8016	-	-	-	-	-	-
		30.82	25.96	16.55	34.4	1.86224	0.754651	-	-	-	-	-	-
		40.44	13.31	13.85	40.76	2.91986	0.326546	-	-	-	-	-	-
	B	25.05	52.28	18.6	1.44	1.34677	36.3056	42.15	50.89	21.38	17	1.97147	2.99353
		17.11		34.13		0.501318		-	-	-	-	-	-
		19.36	23.29	29.08	1.05	0.66575	22.181	-	-	-	-	-	-
		34.3	0.8	21.13	9.1	1.62328	0.0879121	-	-	-	-	-	-
		37.29	20.45	14.3	10.32	2.60769	1.98159	-	-	-	-	-	-
		38.01	8.51	16.35	21.54	2.32477	0.395079	-	-	-	-	-	-
	C	19.93	0.99	23.47	39.33	0.849169	0.0251716	44.65	46.51	20.31	15.65	2.19842	2.97188
		16.52	1.97	27.21	0.25	0.60713	7.88	-	-	-	-	-	-
		30.24	4.49	18.27	1.83	1.65517	2.45355	-	-	-	-	-	-
		38.91	11.38	13.19	3.97	2.94996	2.8665	-	-	-	-	-	-
		34.17	16.02	11.67	1.39	2.92802	11.5252	-	-	-	-	-	-
		36.52	4.44	11.74	66.57	3.11073	0.0666967	-	-	-	-	-	-
	Average	29.1994	14.4135	20.6472	14.2282	1.79191	6.74699	44.9667	50.24	20.64	16.49	2.18252	3.04515
	SD	8.67233	14.7959	8.01622	18.9484	1.06554	9.73645	2.43938	2.81791	0.524277	0.598498	0.166207	0.0887485
	Median	30.53	9.07	18.435	3.97	1.63923	2.45355	44.65	50.89	20.31	16.82	2.19842	2.99353

## Sheet: Figure 2C
Figure 2c
		Untreated						Mock 1EP						Mock 2EP						ssODN Edited																		AAV Edited
	B cells	19.1	5.8	89.7	87.8	61	86.8	91.5	91.3	90.4	90.2	86.8	87.7	93	92.7	87.2	85.2	2.8	85.6	94.3	92.3	94.3	90.7	89.3	92.5	90.7	91.6	89.9	86.5	82.9	86.8	88.3	87.1	90	87.7	84.8	86.2	43.6	75.7	90.7	76.2	45.6	67	82.8	91.1	92.6	92.6	89.2	55
	Myeloid cells	4.1	26.5	2.9	4.9	13.7	5.7	1.9	3	3.7	3.9	1.6	2.5	1.4	2	6	8.1	1.2	4.1	1.6	1.8	1.6	3.7	4.4	2.6	3.1	2.5	3.8	6.2	9.5	5.7	3.2	3.6	2.9	4.1	5.4	5.6	6.1	2.1	1.7	5.4	8.3	3	7	2.4	2	1.9	4.5	10.9
	T Cells	6.2	4.4	0.1	0.1	0.8	0.1	0.2	0.1	0.1	0.1	0.5	0.2	0.2	0.2	0.1	0.2	5.1	1	0.3	0.1	0	0.1	0.3	0.1	0.1	0.1	0.1	0.2	0.2	0.1	0.5	0.4	0.1	0.1	0.4	0.2	3.6	1.9	0.5	0.9	1.6	0.8	0.2	0.1	0.1	0.1	0.1	2
	HSPCs	2.9	3.9	8.1	7	4.3	8.2	5.73	4.9	9.23	8.08	2.31	2.73	3.72	4.49	7.21	6.37	2.54	5.18	5.7	2.9	5.8	7.2	6.8	5.5	7.7	7.9	8.3	9.8	8.3	9.1	3.5	4.8	3.5	4.1	4.2	3.1	2.3	6.3	3.8	1.2	2	2.1	8.6	6	4.2	4.2	6	3.3
[truncated: 5 more columns]

## Sheet: Figure 2E
Figure 2e
			Frequency of corrected allele (%)																				hCD45+ Bulk			BFU-E colonies			CFU-GM colonies
			hCD45+ Bulk						BFU-E colonies						CFU-GM colonies								Average	SD	Median	Average	SD	Median	Average	SD	Median
		ssODN	25.05	17.11	19.36		37.29	38.01	14.98	25.41	31.17		39.11	32.59	25.23	21.03	19.93		34.12	38.8		ssODN	27.364	8.7912	25.05	28.652	8.10743	31.17	27.822	7.42044	25.23
		AAV	52.28		23.29	0.8			8.89		20.75	17.42			36.84		25.06	14.99				AAV	25.4567	21.0724	23.29	15.6867	4.99455	17.42	25.63	8.92933	25.06

[truncated: 36 more sheets: Figure 2F, Figure 3C, Figure 3D, Figure 3F, Figure 3G, Figure 4B, Figure 4C, Figure 4D, Figure 4E, Figure 4F, Figure 4G, Figure 5B, Figure 5C, Figure 5E, Figure 6B, Figure 6C, Figure 6D, Figure 7B, Figure 7C, Figure 7G  …]
